# Supplementary material for: mTOR-Dependent Stimulation of IL20RA Orchestrates Immune Cell Trafficking through Lymphatic Endothelium in Patients with Crohn’s Disease
Source: Cells. 2019 Aug 18;8(8):924. doi: 10.3390/cells8080924 (PMC6721646; doi:10.3390/cells8080924)
Supplement: Supplementary file 1 [file cells-08-00924-s001.zip]

Archive with 3 entries (3 files):
- Supplementary Figure 1.pdf
- Supplementary Figure 3.pdf
- Supplementary Figure 2.pdf
